# Supplementary material for: Identification and genetic diversity analysis of broomrape in Xinjiang, China
Source: Mol Biol Rep. 2024 Feb 23;51(1):326. doi: 10.1007/s11033-023-09203-9 (PMC10891240; doi:10.1007/s11033-023-09203-9)
Supplement: Supplementary file 1 — Supplementary material 1 (XLSX 9.9 kb) [file 11033_2023_9203_MOESM1_ESM.xlsx]

## Sheet: Sheet1
Table S1. The primers and PCR conditions used in ITS and rps 2 amplification
Gene	Sample	Primer	5’®3′	PCR reaction conditions
ITS	Branch broomrape	QR-F	CCTGCAAAAGCAGACCGT	94°C for 4 min, followed by 30 cycles of 94°C for 1 min each, 56°C for 30 s, and 72°C for 30 s, followed by 10 min at 72°C
		QR-r	CGCAATCGAAGGCACGAG
	Unbranched broomrape	ITS1	TCCGTAGGTGAACCTGCGG
		ITS4	TCCTC CGCTTATTGATATGC
rps2	Broomrape	rps2 2F	AAATGGAATCCTAAAATGGC	94°C for 4 min, followed by 35 cycles of 94°C for 1 min each, 55°C for 30 s, and 72°C for 30 s, followed by 10 min at 72°C
		rps2 2R	AAACAAATTGTTGGA ATTCC
