# Supplementary material for: Identification and genetic diversity analysis of broomrape in Xinjiang, China
Source: Mol Biol Rep. 2024 Feb 23;51(1):326. doi: 10.1007/s11033-023-09203-9 (PMC10891240; doi:10.1007/s11033-023-09203-9)
Supplement: Supplementary file 2 — Supplementary material 2 (XLSX 11.6 kb) [file 11033_2023_9203_MOESM2_ESM.xlsx]

## Sheet: Sheet1
Table S2. GenBank accession numbers of ITS and rps2
Sample Number	GeneBank Accession Number of ITS	GeneBank Accession Number of rps2
P1	KC811225	KC814931
P2	KC811226	KC814932
P3	KC811169	KC814951
P4	KC811227	KC814933
P5	KC811228	KC814934
P6	KC811170	KC814953
P7	KC811171	KC814954
P8	KC811172	KC814955
P9	KC811159	KC814956
P10	KC811156	KC814957
P11	KC811229	KC814935
P12	KC811152	KC814958
P13	KC811173	KC814959
P14	KC811174	KC814960
P15	KC811175	KC814961
P16	KC811230	KC814936
P17	KC811176	KC814962
P18	KC811177	KC814952
P19	KC811178	KC814963
P20	KC811231	KC814937
P21	KC811179	KC814964
P22	KC811180	KC814965
P23	KC811181	KC814966
P24	KC811182	KC814967
P25	KC811183	KC814968
P26	KC811184	KC814969
P27	KC811160	KC814970
P28	KC811185	KC814971
P29	KC811186	KC814972
P30	KC811187	KC814973
P31	KC811188	KC814974
P32	KC811189	KC814975
P33	KC811190	KC814976
P34	KC811191	KC814977
P35	KC811232	KC814938
P36	KC811233	KC814939
P37	KC811234	KC814940
P38	KC811235	KC814941
P39	KC811236	KC814942
P40	KC811237	KC814943
P41	KC811192	KC814978
P42	KC811193	KC814979
P43	KC811238	KC814944
P44	KC811239	KC814945
P45	KC811194	KC814980
P46	KC811161	KC814981
P47	KC811195	KC814982
P48	KC811196	KC814983
P49	KC811197	KC814984
P50	KC811198	KC814985
P51	KC811199	KC814986
P52	KC811162	KC814987
P53	KC811200	KC814988
P54	KC811240	KC814946
P55	KC811201	KC814989
P56	KC811163	KC814990
P57	KC811202	KC814991
P58	KC811203	KC814992
P59	KC811204	KC814993
P60	KC811205	KC814994
P61	KC811166	KC814995
P62	KC811206	KC814996
P63	KC811207	KC814997
P64	KC811158	KC814998
P65	KC811208	KC814999
P66	KC811209	KC815000
P67	KC811210	KC815001
P68	KC811167	KC815002
P69	KC811211	KC815003
P70	KC811212	KC815004
P71	KC811165	KC815005
P72	KC811213	KC815006
P73	KC811214	KC815007
P74	KC811215	KC815008
P75	KC811216	KC815009
P76	KC811153	KC815010
P77	KC811217	KC815011
P78	KC811218	KC815012
P79	KC811164	KC815013
P80	KC811168	KC815014
P81	KC811219	KC815015
P82	KC811220	KC815016
P83	KC811221	KC815017
P84	KC811222	KC815018
P85	KC811223	KC815019
P86	KC811224	KC815020
P87	KC811157	KC815021
P88	KC811241	KC814947
P89	KC811242	KC814948
P90	KC811155	KC815022
P91	KC811154	KC815023
P92	KC811243	KC814949
P93	KC811244	KC814950
